# Supplementary material for: Label-Free Study of the Global Cell Behavior during Exposure to Environmental Radiofrequency Fields in the Presence or Absence of Pro-Apoptotic or Pro-Autophagic Treatments
Source: Int J Mol Sci. 2022 Jan 8;23(2):658. doi: 10.3390/ijms23020658 (PMC8776001; doi:10.3390/ijms23020658)
Supplement: Supplementary file 1 [file ijms-23-00658-s001.zip]

Archive with 1 entries (1 files):
- ijms-1476867-supplementary.pdf
